# Supplementary material for: Dual-Energy Computed Tomography for the Detection of Bone Edema-Like Lesions in the Equine Foot: Standing Horses and Cadaveric Specimens
Source: Vet Sci. 2025 Jun 24;12(7):614. doi: 10.3390/vetsci12070614 (PMC12298723; doi:10.3390/vetsci12070614)
Supplement: Supplementary file 1 [file vetsci-12-00614-s001.zip]

Archive with 1 entries (1 files):
- vetsci-3703710-supplementary.pdf
